# Supplementary material for: Size-Exclusion Particle Separation Driven by Micro-Flows in a Quasi-Spherical Droplet: Modelling and Experimental Results
Source: Micromachines (Basel). 2021 Feb 12;12(2):185. doi: 10.3390/mi12020185 (PMC7918038; doi:10.3390/mi12020185)
Supplement: Supplementary file 1 [file micromachines-12-00185-s001.zip]

Archive with 2 entries (2 files):
- Size_Exclusion_MS_SI.docx
- CirculatingFlow.avi
